# Supplementary material for: Dataset of the volatile compounds detected in unmarinated and marinated grilled ruminant meats with novel unfiltered beer-based marinades to improve their nutritional quality, safety, and sensory perception
Source: Data Brief. 2019 Oct 7;27:104622. doi: 10.1016/j.dib.2019.104622 (PMC6806443; doi:10.1016/j.dib.2019.104622)
Supplement: Multimedia component 1 [file mmc1.xlsx]

## Sheet: Beef and moose volatiles
							Beef												Moose
	RT	Alcohol	Bp	MBMR1	MBMR2		MBSR1	MBSR2	MBSR3		UBR1	UBR2	UBR3		MMMR1	MMMR2	MMMR3		MMSR1	MMSR2	MMSR3		UMMR1	UMMR2	UMMR3
	0.92	Ethanol (46)	45	2.48776e+09	2.82149e+09		2.6814e+09	2.62281e+09	2.89872e+09		680643	694330	769787		3318113324	2945687825	2910829486		2551841609	2659809900	3189058864		0	0	0
	1.76	1-Butanol, 3-methyl (88)	55	155118419	115590671		295294862	303137527	377820049		17788025	1129622	1376253		2.18918e+08	2.80659e+08	3.25778e+08		4.1103e+08	5.03743e+08	6.77342e+08		3.51016e+06	3.4287e+06	2.1459e+07
	1.79	1-Butanol, 2-methyl (88)	57	136050922	103828736		293220851	284457425	339254713		4585999	2497310	80453		5.74521e+07	6.50802e+07	7.05112e+07		1.17466e+08	1.64023e+08	2.06122e+08		4.5508e+06	3.89161e+06	5.20313e+06
	2.08	1-Pentanol (88)	42	5692265	6166038		8242798	10013864	9128331		6091262	8611170	5977542		1.25348e+07	1.93905e+07	1.01269e+07		7.18999e+06	8.26901e+06	2.28707e+07		4.31958e+06	1.14893e+07	1.076e+07
	3.93	1-Hexanol (102)	56	6.25977e+06	6.93771e+06		4.18543e+06	3.24137e+06	3.56001e+06		5.39148e+06	4.21385e+06	3.64906e+06		8.88139e+06	1.42907e+07	8.92646e+06		6.28366e+06	6.32879e+06	6.57985e+06		3.61991e+06	3.76972e+06	5.75466e+06
	8.37	1-Heptanol (116)	56	3060407	123281		2180572	3257437	2580163		5833762	5330730	4827698		4.3964e+06	3.95251e+06	4.12596e+06		1.12537e+06	1.97272e+06	1.86368e+06		2.23421e+06	2.08359e+06	3.16372e+06
	8.9	1-Octen-3-ol (128)	57	15246979	14322395		17903809	24907933	22641880		21884211	21844488	17494283		1.35583e+07	1.68758e+07	2.36095e+07		1.22238e+07	1.52707e+07	2.01826e+07		2.76807e+07	2.41844e+07	2.0348e+07
		Ketones
	1.1	2,3-Butanedione (86)	43	1.45987e+07	1.82454e+07		1.40471e+07	1.98665e+07	1.67527e+07		2.02408e+07	2.46044e+07	1.52287e+07		4.68619e+07	5.47159e+07	6.25698e+07		1.00066e+06	1.56844e+07	1.20911e+07		1.22201e+07	1.18839e+07	5.09372e+06
	1.1	2-Butanone (72)	43	1.25456e+07	1.30372e+07		1.40313e+07	1.51223e+07	1.24658e+07		4.43155e+07	2.47874e+07	4.28116e+07		0	0	0		0	0	0		4.20752e+07	6.82648e+07	4.51392e+07
	1.54	Butanone, 3-hydroxy (88)	45	22915822	24367904		24519155	25527546	27196027		171834	160426	269205		555506741	5.12741e+08	469974954		152660981	1.55762e+08	158863540		114091415	1.10265e+08	106438272
	21.05	2-Decanone (156)	58	1262711	1509893		1755939	2857672	2843071		2.58504e+06	1370727	3799358		4.85208e+06	5.00158e+06	7.86782e+06		2.66042e+06	4.22128e+06	1.59702e+06		7.62322e+06	2.95375e+06	3.27416e+06
		Acids and esters
	1.15	Ethyl acetate (88)	43	99067358	40317443		75666808	74696745	79319264		39743	249297	65409		1.3454e+08	1.53573e+08	1.15506e+08		1.04498e+08	1.00431e+08	1.08565e+08		1.90266e+07	2.20317e+07	2.50368e+07
	1.17	Acetic acid (60)	43	853224	138759379		42463320	2.21504e+07	1837403		22267429	5396658	194253395		3.78641e+07	3.22061e+07	4.39945e+07		2.51873e+07	3.39269e+07	4.61187e+07		1.90266e+07	2.20317e+07	2.50368e+07
	1.58	Acetic anhydride (102)	43	49920042	55747280		54525917	59641683	56390834		122604244	103935968	96832998		2.79863e+08	2.51181e+08	2.22498e+08		4.22665e+07	8.44736e+07	5.89691e+07		3.6939e+07	4.12446e+07	3.90918e+07
	1.7	Acetic acid, hydroxy-, ethyl ester (104)	105	0	0		0	0	0		0	0	0		2.2375e+07	3.21909e+07	3.55701e+07		2.63153e+07	3.60652e+07	5.17172e+07		87401.7	178961	313276
	2.37	Butanoic acid (88)	60	540844	10933490		7262783	6104956	7032090		14729477	7893018	12985462		1.40712e+07	1.36015e+07	1.19991e+07		1.04363e+07	7.87304e+06	1.36768e+07		3.77442e+07	4.12823e+07	2.29251e+07
	3.32	Butanoic acid, 3-methyl (102)	60	680323	1.03968e+06		3.30224e+06	7.12988e+06	1.67507e+06		2.26305e+06	2.13018e+06	1.99731e+06		2.87026e+06	5.95783e+06	5.10266e+06		730755	527775	788496		1.10767e+06	799929	2.01804e+06
	10.24	Hexanoic acid (116)	60	31560211	46184374		14332014	13441723	16627338		44535292	49925865	55316438		3.28622e+07	2.80807e+07	2.80468e+07		2.19384e+07	1.67119e+07	3.32829e+07		4.76399e+07	4.5463e+07	4.04849e+07
	10.6	Heptanoic acid (130)	60	1.33258e+07	1.72589e+07		3.29791e+07	4.61526e+07	1.44639e+07		4.53403e+07	5.00596e+07	5.47789e+07		3.30507e+07	2.84662e+07	2.69936e+07		1.98542e+07	1.61904e+07	2.91895e+07		4.74056e+07	5.38241e+07	4.42543e+07
	20.61	Octanoic acid (144)	60	22283673	34029735		9866118	10369140	17975963		3.74356e+07	15401587	59469608		3.4912e+07	2.71135e+07	3.08468e+07		2.61093e+07	2.53097e+07	3.13639e+07		1.46643e+07	1.1184e+07	1.29241e+07
	24.5	Nonanic acid (158)	60	42789956	44342823		2696377	3735628	14191150		47542507	36940551	58144463		4.17632e+07	4.43968e+07	4.70305e+07		9.34144e+06	1.53288e+07	9.05067e+06		8.3227e+06	8.0636e+06	8.19315e+06
	28.02	Decanoic acid (172)	60	13244883	15771494		1729611	1973471	11576650		4314642	5939685	2072381		11387423	11387423	11387423		13567546	13646373	13488719		874306	1176726	1479146
	34.51	Dodecanoic acid (200)	73	1.02663e+07	8.61163e+07		1.45728e+07	1.85802e+07	9.79386e+06		2.729e+06	8.25801e+06	1.32158e+06		1.75822e+07	3.11782e+07	2.30136e+07		1.22839e+08	9.10164e+07			2.30384e+06	1.52577e+06	1.9557e+06
	21.21	Octanoic acid, ethyl ester (172)	88	3667698	2930242		13769658	10471734	18397769		134836	38412	85293		1.29139e+07	2.29317e+07	2.53718e+07		6.20476e+07	9.17657e+07	2.34412e+07		102827	137902	326025
		Aldehydes
		Saturated
	1.03	Propanal, 2-methyl (72)	43	5.96417e+07	5.66185e+07		4.93272e+07	5.58634e+07	5.45153e+07		1.22604e+08	1.07195e+08	9.80113e+07		0	0	0		0	0	0		12307619	1194903	55640050
	1.3	Pentanal (86)	44	0	0		0	0	0		0	0	0		8.92711e+06	1.06473e+07	1.47975e+07		6.09503e+06	1.09154e+07	8.25511e+06		2.81413e+07	2.24212e+07	1.85442e+07
	1.3	Butanal, 3-methyl (86)	41	9079100	6039633		5832820	10583852	10052228		17454467	17174227			1.1851e+07	1.71399e+07	1.49082e+07		1.02319e+07	7.19427e+06	2.85737e+07		1.31522e+07	2.15765e+07	1.28449e+07
	1.34	Butanal, 2-methyl (86)	57	7968535	14945016		5066113	10355508	6286455		42281504	3.95004e+07	36719203		8.7443e+06	1.34729e+07	1.82015e+07		4.79842e+06	6.38486e+06	4.07835e+06		3.31849e+07	2.87184e+07
	2.48	Hexanal (100)	56	1.36744e+07	1.64994e+07		2.93376e+07	3.47934e+07	1.9357e+07		1.61912e+07	3.97122e+07	2.11205e+07		5.06473e+06	1.1181e+06	7.33948e+06		4.31367e+06	6.30756e+06	1.91547e+07		1.20897e+07	3.03068e+07	1.73162e+07
	4.87	Heptanal (114)	44	4.11193e+06	4.5627e+06		4.10332e+06	5.9466e+06	4.66736e+06		1.41305e+07	1.05389e+07	1.21781e+07		3.64295e+06	1.2109e+06	5.00745e+06		1.45178e+06	2.37299e+06	4.76272e+06		6.2823e+06	8.55309e+06	9.08491e+06
	10.59	Octanal (128)	43	9.48111e+06	1.03611e+07		1.63459e+07	1.88513e+07	1.57966e+07		3.64915e+07	2.27745e+07	3.7546e+07		9.42052e+06	1.81391e+06	9.73205e+06		7.58481e+06	8.66241e+06	8.20161e+06		8.24476e+07	7.3703e+07	5.31863e+07
	16.91	Nonanal (142)	41	2.83152e+07	3.06343e+07		4.12683e+07	6.88053e+07	5.02173e+07		8.68524e+07	7.58928e+07	6.49333e+07		6.89728e+07	2.83811e+07	6.33668e+07		6.33995e+07	6.47098e+07	4.4192e+07		2.39802e+08	1.91146e+08	1.72331e+08
	21.64	Decanal (156)	41	4.40404e+06	4.72226e+06		7.94764e+06	9.48398e+06	8.26104e+06		9.0841e+06	6.02529e+06	5.54635e+06		8.81674e+06	5.81954e+06	1.45386e+07		1.13847e+07	1.3297e+07	6.13815e+06		1.20039e+07	9.52609e+06	9.87127e+06
	38.77	Pentadecanal (226)	41	883121	1055114		10938208	11794791	9757752		3585631	2088865	854864		5540867	9011951	12749096		34088098	29715884	17027884		1734885	3841461	8121436
		Aromatic
	7.48	Benzaldehyde (106)	106	15573695	21632503		16373218	23001417	23434428		77863342	7.33446e+07	68825787		6.80617e+07	4.21112e+07	8.3534e+07		3.57156e+07	5.00224e+07	4.96526e+07		8.5604e+07	1.06349e+08	9.59764e+07
	13.17	Benzeneacetaldehyde (120)	91	34726147	67696693		7246960	8793465	13532111		84710567	20194385	54039579		1.91337e+07	1.02338e+07	1.57376e+07		1.57913e+07	2.00957e+07	1.03079e+07		2.46623e+07	1.24165e+07	2.5638e+07
		Unsaturated
	2.99	2-Pentenal, 2-methyl (98)	41	0	0		0	0	0		0	0	0		1.01245e+07	8.85261e+06	1.28474e+07		6.45984e+06	8.64154e+06	1.14238e+07		4.41246e+06	3.57683e+06	47879.8
	14.3	Trans-2-octenal (126)	41	8.44383e+06	1.05781e+07		7.29944e+06	7.08343e+06	6.17512e+06		280642	148233	18599.7		1.92016e+07	2.22666e+07	3.74386e+07		1.00096e+08	1.1219e+08	1.06143e+08		1.02778e+07	1.30208e+07	1.53232e+07
	19.56	Trans-2-nonenal (140)	41	2595223	3477501		1421275	2126651	1734902		4558353	1332677	2018919		1.78528e+06	124776	1.55124e+06		259908	394379	1.76098e+06		1.00123e+06	706025	650178
	23.88	Trans-2-decenal (154)	41	4925945	7295435		2248887	2466036	2573538		9575905	2202890	536799		6.46557e+06	6.97665e+06	3.14651e+06		669068	100119	384593		93684.3	903216	92236.3
		Furan derivatives compounds
	3.03	Furfural (96)	95	0	0		0	0	0		0	0	0		6.61413e+06	5.52819e+06	7.39745e+06		4.09978e+06	7.82446e+06	1.03032e+07		1.12516e+06	1.5551e+06	477169
	1.5	Furan, 2-ethyl (96)	81	366995	349517		407530	489061	213503		1.14146e+06	627247	683474		413649	688449	858910		346575	179735	342363		2.95167e+06	1.48895e+06	2.22031e+06
	9.4	Furan, 5-pentyl- (138)	81	4263974	6122088		4652119	5783218	4994526		11675230	7739827	9.70753e+06		6.66361e+06	7.62784e+06	8.85339e+06		7.23751e+06	9.30967e+06	5.05704e+06		3.06287e+07	1.38792e+07	2.2254e+07
	20.9	Furan, 5-heptyl- (167)	81	412386	650491		575570	737167	754669		2109386	524011	1169977		5569251	25703	1724732		179254	91092	135173		1966379	1114109	889269
		Nitrogenated compounds
	1.89	Pyrrole (67)	67	2526571	2192773		1189704	2611714	1757077		15103743	4620585	12764315		4.15657e+06	8.04436e+06	4.72917e+06		2.22075e+06	1.90468e+06	1.66127e+06		3.98279e+06	6.1588e+06	3.04757e+06
	1.97	Pyridine (79)	79	32765	32828		87671	174180	145902		17220624	1.47707e+07	12320777		1.15856e+07	1.30246e+07	1.44636e+07		5.1736e+06	6.73755e+06	3.60965e+06		4.29788e+06	8.11738e+06	6.20763e+06
	2.92	Pyridine, 3-methyl (93)	93	13310	2095517		36467	49165	25627		8428882	52215	5831803		6.74685e+06	3.50831e+07	1.00621e+07		4.55844e+06	5.81187e+06	3.19797e+06		3.70144e+06	5.58112e+06	2.00697e+06
	2.96	Pyrazine, methyl (94)	94	5377538	10406067		5340847	10073221	9326536		44819177	3.94382e+07	34057220		9.88424e+06	1.49717e+07	1.89175e+07		7.8538e+06	1.04713e+07	4.82143e+06		3.39497e+07	2.5768e+07	7.79696e+06
	5.36	Pyrazine, 2,6-dimethyl- (108) or isomer	108	7884	19381508		14852	25731	40358		147020318	1.39916e+08	132812663		2.50766e+07	4.24847e+07	5.54217e+07		1.73426e+07	2.13129e+07	1.93277e+07		1.32849e+08	8.60081e+07	1.09428e+08
	5.64	Pyrazine, 2,3-dimetyl- (108) or isomer	108	8713285	19381508		23215	34818871	16022063		1470200318	24475018	970158		2.4415e+06	5.69309e+06	5.30664e+06		2.39281e+06	2.7152e+06	1.03266e+06		1.12003e+07	8.1059e+06	9.6531e+06
	10.38	Pyrazine, 2-ethyl-6-methyl- (122) or isomer	121	2.23179e+07	1.92991e+07		1.66546e+07	1.16949e+07	1.48072e+07		7.921e+06	2.93123e+06	7.16768e+06		1.23687e+07	3.09343e+07	2.5108e+07		295109	539386	647151		5.14554e+06	3.92323e+06	1.73561e+06
	10.64	Pyrazine, trimethyl- (122)	122	7036491	11541639		4536983	31920368	11096216		137643841	1.27768e+08	117891690		1.23687e+07	3.09343e+07	2.5108e+07		136357	539386	647151		5.14554e+06	3.92323e+06	1.73561e+06
	10.74	Pyrazine, 2-ethyl-6-methyl (122)	121	1.84593e+07	5.06286e+06		2.4827e+06	6.1173e+06	2.31593e+06		4.60154e+07	4.39868e+07	4.19583e+07		311168	1.01123e+06	294303		6.96981e+06	8.24977e+06	176463		3.9706e+07	2.24021e+07	3.1054e+07
	14.85	Ethanone, 1-(1-pyrrol-2-yl)- (109)	94	14572184	26876054		7403267	8984588	14693057		12954573	3889234	8670386		1.07316e+07	1.52979e+07	1.08348e+07		44591.8	81278.6	44821.9		12501.2	30016.1	18808.5
	15.42	Pyrazine, 2-ethyl-3,5-dimethyl- (136) or isomer	135	4531904	9128368		3449359	22698721	6163593		79597458	65671238	51745018		4.42503e+07	5.12609e+07	3.72396e+07		25724018	29245599	2.74848e+07		73095020	50311613	6.17033e+07
	15.82	Pyrazine, 2,6-diethyl (136)	135	647334	1160131		548519	3791751	906386		8495802	7.85036e+06	7204927		2.39611e+06	6.6114e+06	5.79703e+06		4.46532e+06	5.41082e+06	1.15042e+06		1.23679e+07	7.8159e+06	3.08972e+06
	15.88	Pyrazine, diethyl- isomer (136)	135	4.28173e+06	906386		775941	1.0737e+06	366152		8.4958e+06	7.85036e+06	7.20493e+06		2375900	6684740	2839208		4319672	5127370	1377857		8995008	5038908	5566980
	17.07	Maltol (126)= 3-hydroxy-2-methyl-4Hpyran-4-one	126	8154977	12327302		4996442	91064	107688		133002	1109036	2085070		2.68154e+06	5.78793e+06	2.88684e+06		167633	314157	9.03264e+06		39785.3	346996	107707
	18.59	2,3-dihydro-3,5-dihydroxy-6-methyl-4H-pyran-4-one (144)	43	0	0		0	0	0		0	0	0		2.68154e+06	5.78793e+06	2.88684e+06		1.25663e+07	1.61e+07	9.03264e+06			346996	107707
	19.3	Pyrazine, 3,5-diethyl-2-methyl (150)	149	1.61939e+06	499422		312819	599638	31651.4		4.54069e+06	3.28769e+06	2.03468e+06		1.81467e+06	5.74548e+06	4.48995e+06		4.34651e+06	4.81699e+06	630503		4.99816e+06	2.70256e+06	1.62707e+06
	24.79	Indole (117)	117	1759095	3807656		787108	942688	2134604		6830613	5.58413e+06	4337648		5.18049e+06	4.97973e+06	4.77897e+06		3.46963e+06	5.26737e+06	1.56752e+06		1.87529e+06	5.11478e+06	1.62001e+06
		Sulfur derivatives
	0.9	Methanethiol (48)	47	323992122	272352173		351759575	323202930			15851189	4829283	6291080		4.33234e+08	4.69673e+08	5.30702e+08		3.52535e+08	3.68671e+08	3.60603e+08		2.77953e+07	1.09703e+07	2.75404e+06
	1.84	Disulfide, dimethyl- (94)	94	353002	536077		241419	357221	295276		3661769	2095576	5227962		312983	856324	680489		148007	191383	232707		3.78021e+06	1.92703e+06	212821
	3.55	Sulfide, diallyl- (114)	45	0	0		0	0	0		0	0	0		4.88155e+06	7.49313e+06	8.60301e+06		7.58549e+06	1.16733e+07	1.58446e+06		607873	804444	689183
	4.34	Allyl Isothiocyanate (99)	99	96996091	73584541		5848241	7114991	18250212		131511	10982	53251		1.82239e+07	1.6247e+07	2.7022e+07		9.51063e+06	1.59079e+07	1.54578e+07		9881.2	10475.7	50706
	4.79	Thioene, 3,4-dimethyl (112)	111	3325171	3822601		1368906	1938657	1727370		22290	6870	24588		0	0	0		0	0	0		0	0	0
	7.59	Trisulfide, dimethyl- (94)	126	122812	176326		4849	88991	77790		10191715	872319	1784373		95262.3	36703.6	274813		20022.5	64152	104769		4.73642e+06	1.08293e+06	91485.1
	15.14	Dishulphide, diallyl- (146)	41	25548905	27020019		28431180	19010721	31816641		4573240	2355129	2597502		1.01624e+08	9.33097e+07	1.09938e+08		8.42827e+07	1.02915e+08	9.35989e+07		4.25381e+06	5.39482e+06	4.9811e+06
	16.71	Disulfide, dipropyl (150)	150	1.02842e+06	1.3794e+06		1.22743e+06	1.10284e+06	927738		8544.94	30542.5	30751.4		4.29564e+06	5.9027e+06	8.89449e+06		6.95216e+06	1.06549e+07	3.90836e+06		60695.6	58149.9	92447.4
	18.04	Dithiane, 2-ethyl[1,3] (148)	119	1.71805e+06	1.93782e+06		1.48612e+06	1.53669e+06	1.95639e+06		2.13776e+06	1.11281e+06	1.99445e+06		3.68194e+06	5.89519e+06	5.41626e+06		1.47124e+07	2.03567e+07	1.75345e+07		34198.1	24987.2	15776.3
	15.94	1-Allyl-2-isopropyldisulfane (148)	41	6.25429e+06	8.47527e+06		4.69696e+06	5.8748e+06	8.08531e+06		1.79919e+06	1.41838e+06	1.50497e+06		1.82736e+07	3.59097e+07	3.92872e+07		4.11948e+07	5.43354e+07	4.77651e+07		2.37645e+06	2.49629e+06	3.80163e+06
	25.1	Trisulfide, allyl (178)	73	4.77018e+06	7.7856e+06		5.32513e+06	5.63648e+06	9.16932e+06		154537	121829	93192.6		3.77423e+06	6.14242e+06	1.08781e+07		9.03166e+06	1.74996e+07	774969		138309	47814.2	38002.8
	26.25	Trans-1-(prop-1-en-yl)-3-propyltrisulfane (180) isomer	180	223402	216341		1080394	796302	1261932		7678	36601	17870		2.71209e+06	3.7372e+06	7.37166e+06		8.68033e+06	1.66711e+07	6.51582e+06		9983.93	10344	7142.4
	26.58	€-1-(prop-1-en-yl)-3-propyltrisulfane (180) isomer	180	329110	400356		1625578	1187713	2100052		11366	3533	14666		2712093	3737200	7371656		8680331	16671055	6515819		9984	10344	7142
		Terpenes
	5.65	α-Pinene (136) isomer	93	1364718	1413370		1377256	1715469	1899763		90409	181482	135911		5.13472e+06	6.40934e+06	9.22047e+06		6.15504e+06	1.11276e+07	4.34183e+06		644551	423921	135287
	5.93	α-Pinene (136)	93	7044782	4583103		6241891	7843455	7285746		74600	51168	77053		5.75548e+07	6.0177e+07	4.03188e+07		1.38043e+08	1.80711e+08	1.59377e+08		338117	874256	1.61438e+06
	6.67	Camphene (136)	93												2.69911e+06	3.22727e+06	3.91309e+06		8.09548e+06	1.22741e+07	5.50089e+06		40240.3	173292	685711
	7.89	o-Cymene (119)	119	1564188	1187613		1405895	1239338	1666985		61205	51441	187397		5.21711e+06	5.15301e+06	4.66774e+06		8.13581e+06	1.40604e+07	4.5375e+06		72467.5	333927	532286
	8.21	3-Carene (136)	93	11678883	7672775		10419051	12836472	12990186		142835	85296	113382		8.61925e+07	6.94871e+07	5.33627e+07		1.90899e+08	2.85816e+08	2.38358e+08		4.25676e+06	2.49479e+06	6.01873e+06
	9.39	a-Myrcene (136)	93	17085129	11565614		13905029	16333164	18604100		151533	141910	173932		8.48938e+07	6.23532e+07	6.76059e+07		1.22202e+08	2.08676e+08	1.65439e+08		1.37287e+06	2.56763e+06	4.56264e+06
	10.5	α-Terpinene (136)	93	93551460	59401427		81186786	83650766	89724133		1704563	277206	1088614		3.80324e+08	4.09525e+08	3.51123e+08		9.67326e+08	1.71745e+09	3.78835e+08		1.91367e+06	3.13578e+06	1.00234e+07
	11.42	p-cymene (119) or isomer (134)	119												13263577	11010939	9855454		18639658	36633415	8247120		0	0	0
	11.77	o-Cymene (134)	119	33888735	26044359		35596877	41455510	48606373		783458	143808	85399		1.81999e+08	1.7967e+08	2.10551e+08		252270701	186110269	119949837		4.72546e+06	5.37579e+06	9.87483e+06
	12.06	Limonene (136)	68	80501913	57938625		63283621	73477087	80314911		6013047	3775824	3223426		3.62404e+08	2.94747e+08	2.72038e+08		6.33212e+08	9.54819e+08	2.99747e+08		7.66456e+06	1.39004e+07	2.57032e+07
	15.47	Terpinene (136) isomer	93	0	0		0	0	0		0	0	0		311168	1.01123e+06	294303		6.96981e+06	8.24977e+06	7.60979e+06		3.9706e+07	2.24021e+07	3.1054e+07
	16.64	Linalool (154)	71	13840208	15308442		16607025	18393665			3722228	1214728	2196158		4.7053e+07	5.23047e+07	7.64246e+07		7.68456e+07	9.89858e+07	4.2049e+07		2.10256e+06	1.79477e+06	2.52299e+06
	19.83	Endo-borneol (154)	95	3252256	3449805		5258556	4442998	7400751		61524	110400	207827		1.78528e+06	124776	1.55124e+06		259908	394379	1.76098e+06		1.00123e+06	706025	650178
	20.25	Terpinen-4-ol (154)	71	4270862	4754176		7466331	7004360	9938100		4570410	174141	763815		1.79737e+07	1.95091e+07	3.4538e+07		2.96451e+07	4.28505e+07	2.24068e+07		802506	399641	6.00149e+06
	20.97	Terpineol (154) isomer	59	3140863	3110772		4925527	4403949	7810920		813095	79693	1397651		9.58582e+06	1.06703e+07	1.86504e+07		1.91012e+07	2.66123e+07	1.63499e+07		88366.4	79429	2.09194e+06
	26.4	Elemene isomer (204)	121	0	0		0	0	0		0	0	0		3.93744e+07	3.53737e+07	3.7383e+07		1.32011e+08	2.3782e+08	1.84916e+08		62701.1	70231.7	45947.2
	25.01	Phenol-2-methyl-5-(1-methylethyl)- (Carvacrol) (150) or isomer	135	3115001	4482959		7420639	6029290	10214861		409391	214069	203962		3.30685e+07	1.85281e+07	3.39815e+07		1.58825e+07	4.73473e+07	2.04581e+07		63181.3	112155	407711
	25.02	Phenol, 2-methyl-5-(1-methylethyl)- (Carvacrol) (150) or isomer	135	77337571	113565664		173414714	149245136	243244980		290374	97195	146536		4.26082e+08	4.60085e+08	4.43083e+08		3.79311e+08	4.61702e+08	5.44093e+08		37511.9	152695	417690
	25.29	Phenol-2-methyl-5-(1-methylethyl)- (Carvacrol) (150) or isomer	135	1.49245e+08	2.43245e+08		1.4349e+08	1.13566e+08	1.73415e+08		290374	97195.5	146536		4.26082e+08	4.60085e+08	8.64989e+08		3.79311e+08	1.13636e+09	5.44093e+08		61336.9	152695	417690
	26.83	Coapene isomer (204)	105	272550	224617		434567	331142	422198		25159	31341	20325		2553982	2514871	3049839		6860407	12114146	2052340		53854	52993	64929
	27.8	α-Copaene (204) isomer	105	4004210	4074970		7455728	7221710	7439925		404953	22979	80796		51200972	45780209	53110092		14333990	2.74456e+07	40557251		228118	281802	332381
	28.8	Cariophylene (204) isomer	91	1209524	1123817		2239267	2295955	2823490		133567	57988	95179		9643924	8790032	114176649		25411767	38120861	7382411		28064	51214	328218
	29.31	Cariophylene (204)	92	38048499	40841255		83432031	66798904	72102163		76398	49785	69195		591952577	447391778	518893540		1626011695	1999427987	1812719841		162053	328083	397106
	29.91	α-Guaiene (204)	91	817494	1043129		2652862	1859944	1507391		237759	556761	94455		6646466	5308845	10517299		18727415	24250078	3948680		842852	733972	899653
	30.52	Humulene (α-cariophyliene) (204)	93	1992969	2390449		4164096	3645099	4071016		454823	338377	467222		25934162	19479681	23325890		79158473	103546689	91352581		52868	500364	166793
	32.02	Muurolene isomer (204)	105	0	0		0	0	0		0	0	0		2.29379e+06	1879167	2.10791e+06		6.14336e+06	9.73427e+06	2.56811e+06		115894	65504.8	26426.2
	32.39	α-bisabolene (204)	41	892747	814069		7693860	1526060	2124939		249803	97583	116615		10268792	11419025	11480421		21656410	38851475	3.02539e+07		197087	152466	144307
		Benzene derivatives
	2.05	Toluene (92)	91	2359056	271280		2175865	2504855	3171926		5277964	2607334	3646072		5.65911e+06	1.45025e+07	6.80497e+06		5.65566e+06	8.8443e+06	6.15026e+06		1.04123e+07	1.28327e+07	5.06876e+06
	3.81	Benzene, ethyl- (106)	91	1.10946e+06	1.17314e+06		1.49022e+06	1.21774e+06	1.05968e+06		1.82471e+06	1.62183e+06	1.23765e+06		2.25431e+06	3.28027e+06	2.84853e+06		2.6923e+06	4.09553e+06	2.72223e+06		3.50414e+06	3.68561e+06	6.02817e+06
	4.41	Styrene (104)	104	1196152	1201646		1193096	1547602	1486062		4975889	4179748	3219425		2.57704e+06	1.01442e+07	3.31116e+06		2.86971e+06	4.08576e+06	3.20712e+06		4.73738e+06	6.00271e+06	4.61105e+06
	15.75	Benzene, 1-methyl-3-(1-methylethenyl)- (132)	132	8.44383e+06	1.05781e+07		7.29944e+06	7.08343e+06	6.17512e+06		280642	148233	18599.7		2.71272e+07	3.07814e+07	3.53742e+07		5.14777e+07	6.93492e+07	6.04135e+07		929822	1.25325e+06	1.87915e+06
	15.78	Benzene, 2-ethenyl-1,4-dimethyl- (132)	137	90497	99693		14849	395832	27003		905558	89840	588585		347280	134962	283261		453622	383125	51556.6		851256	593444	9919.6
	20.41	Benzenemethanol, α,α-4-trimethyl- (150)	43	526103	693876		691970	663430	929678		338489	73091	125912		2.49909e+06	2.74651e+06	4.20313e+06		3.57865e+06	5.14664e+06	2.55348e+06		27358	108249	47411.9
	20.96	Benzene,1-methoxy-4-(1-propenyl)- (148)	148	324115	498094		172534	202064	466597		120549	43561.8	43590.8		425225	800485	1.08712e+06		3.32979e+06	5.13968e+06	3.02943e+06		245944	500180	1.17446e+06
	30.73	Benzoic acid, 3-formyl (150)	149	2306380	2375649		4350035	5852433	4390525		4916537	2054176	2228227		2648779	2612692	2262081		11864082	13726887	6491539		3601265	3559118	4253764
	20.09	Naphthalene (128)	128	7927491	9489504		5553973	7792092	8427293		13379557	16694803	10064311		5.88551e+06	1.27496e+07	6.3277e+06		8.94576e+06	1.16703e+07	7.5253e+06		1.97114e+06	1.57041e+06	3.73267e+06
	31.63	Eudesma-4(14),11-diene (204)-naphthalene derivative	79	826904	1175728		2337044	1785885	2087407		132317	79758	48892		15920042	11351687	14643985		57945402	80559057	6.92522e+07		52377	95594	55412
	32.52	Naphthalene derivative (204)	119	361693	573451		914844	743539	825065		7661	11271	30788		6771092	5420319	7024671		26044044	41900704	33972374		41639	41531	19819
	32.64	1-isopropyl-4,7-dimethyl-123568a-hexahydronaphtalene	161	743539	825065		361693	573451	914844		7660.98	11270.8	30788.2		6.77109e+06	5.42032e+06	7.02467e+06		2.6044e+07	4.19007e+07	4.45373e+06		41639.5	41530.9	19819.2
	32.75	Cis calamenene (naphthalene derivative) (202)	159	10031154	1179816		2416630	2307374	2471361		11926	32424	7160		15028125	12182125	14907778		56182272	78995083	6.75887e+07			332719	141245
	33.08	Naphthalene derivative (204)	119	186347	264748		512981	428452	439637		13196	2224	5822		1.12537e+06	1.0353e+06	1.33477e+06		4.9613e+06	7.26192e+06	1.0028e+06		29865.3	11167.1	21758.2
	33.34	alpha-calacorene (naphthalene derivative) (200)	157	0	0		0	0	0		0	0	0		2724204	2450381	3245919		12781309	17173588	1.49774e+07		28935	69988	33045
	34.43	Caryophylenyl alcohol (222)	111	0	0		0	0	0		0	0	0		3.10659e+06	3.72736e+06	3.3883e+06		1.1943e+07	1.71372e+07	4.5886e+06		10461.6	11368	55192.1
	35.84	2,4-dimethyl-5,6-dimethoxy-8-aminoquinoline	217	0	0		0	0	0		0	0	0		1215649	4055283	1991511		2104661	1704586	1.90462e+06		3003352	4990297	29296911
	37.33	Naphthalene, 1,6-dimethyl-4-(1-methylethyl) (198)	183	269240	422013		728237	719157	554901		23489	35033	8564		3849815	3298711	3804737		14383377	17118018	1.57507e+07		87874	51995	4455
		Phenol derivatives
	16.68	Phenylethyl alcohol (122)	91	127169337	175162444		473193322	630898093	894177083		1089659	112734	207713		2.9626e+08	2.41206e+08	2.68733e+08		1.48169e+09	2.04556e+09	2.02685e+09		104990	33266.3	14347.8
	17.11	Phenylethyl alcohol (122)	91	6.30898e+08	8.94177e+08		1.27169e+08	1.41306e+08	1.34238e+08		1.08966e+06	112734	207713		2.9626e+08	2.41206e+08	3.9743e+08		1.48169e+09	2.04556e+09	2.02685e+09		104990	33266.3	14347.8
	23.48	Acetic acid, 2-phenylethyl ester (164)	104	0	0		0	0	0		0	0	0		1.18123e+06	1.79236e+06	2041706		2.96381e+07	4.61932e+07	3.54379e+07		88449.2	12147.1	25384.4
	33.86	3,5-di-tert-Butyl-4-hydroxybenzaldehyde	219	2977233	4110613		54048584	39467689	51076461		17883229	4387288	6225834		15310754	18913421	11708087		10191137	10737612	1.04644e+07		24800912	35167951	2.99844e+07
	35.98	2,4-di-t-butyl-7,7-dimethyl-1,3,5-Cycloheptatriene (175, 217, 232)	175	516013	768740		11620370	8003464	10745911		2757460	694446	794891		641274	1914728	1068016		815286	731002	9532553		1885840	3157511	16565423
	35.96	2,6-nis(1,1-dimethylethyl)-4-(1-oxopropyl)phenol (262)	233	2027082	2290286		2362782	2778364	2819522		3726734	1824984	2075984		3137142	3798373	3.46776e+06		6175625	7062310	5002436		1999403	2295803	2899886

## Sheet: PCA_HID3
0.343455	0.261334
0.604636	-0.0723358
-0.271783	0.259518
-0.438059	0.561969
-0.803243	-0.413827
-0.0642849	0.525754
-0.678365	0.603968
-0.535926	-0.19266
-0.727026	0.616027
-0.462876	0.291774
-0.165282	0.865536
0.671629	0.676593
0.805282	-0.0564447
-0.0738886	0.922523
-0.550753	-0.143649
0.779108	0.479522
0.845349	0.0624237
-0.609418	-0.361975
-0.268967	-0.365059
0.844807	0.32148
-0.34342	0.807205
-0.456709	0.339221

## Sheet: PCA_HID4
-0.53832	-2.69916
-0.968925	-3.17815
0.111439	-2.17287
-0.844125	-1.06514
-0.60671	-1.90173
2.61124	0.34448
3.04278	2.32605
4.44808	-0.543888
4.87362	0.186352
-3.9874	0.495915
-1.80941	-1.12934
-3.96151	0.581367
-1.50788	4.67722
-0.862873	4.07888

## Sheet: PCA_HID5
1.58407	1.40858
2.78868	-0.389886
-1.25351	1.39879
-2.0204	3.02898
-3.7047	-2.23051
-0.296493	2.83378
-3.12873	3.25536
-2.47178	-1.03843
-3.35317	3.32035
-2.13486	1.57265
-0.76231	4.66519
3.09767	3.6468
3.7141	-0.304234
-0.340787	4.97235
-2.54017	-0.774263
3.59338	2.5846
3.89889	0.336461
-2.81074	-1.95103
-1.24052	-1.96765
3.8964	1.73276
-1.58391	4.35079
-2.10642	1.82838
-0.53832	-2.69916
-0.968925	-3.17815
0.111439	-2.17287
-0.844125	-1.06514
-0.60671	-1.90173
-3.9874	0.495915
-1.80941	-1.12934
-3.96151	0.581367
2.61124	0.34448
3.04278	2.32605
4.44808	-0.543888
4.87362	0.186352
-1.50788	4.67722
-0.862873	4.07888

## Sheet: PCA_HID6
0.0173991	-0.249452
-0.00416163	0.943018
0.744433	-0.194538
0.172822	-0.847626
0.883005	-0.0963389
0.270849	-0.239954
0.979761	0.102206
-0.260499	-0.773771
0.938787	-0.190574
0.423645	-0.0877012
0.7553	-0.409815
0.338311	-0.500833
-0.409068	-0.673217
0.980818	-0.0362588
0.737692	0.642829
-2.16167e-20	-1.41791e-17
-0.776085	0.422978
0.592631	0.579056
0.376129	0.617598
9.54683e-16	1.23663e-16
0.929392	-0.094631
0.52455	-0.0578081

## Sheet: PCA_HID7
-1.75011	2.59952
-1.54466	3.98676
-2.68404	-0.966531
-1.20738	-2.98248
-1.98682	-1.15242
5.96063	0.507392
-0.154508	-1.67718
3.36689	-0.315049

## Sheet: PCA_HID8
0.0845905	-1.60725
-0.0202329	6.076
3.61926	-1.25344
0.84022	-5.46138
4.29297	-0.620725
1.3168	-1.54606
4.76337	0.658531
-1.26648	-4.98551
4.56416	-1.22789
2.05966	-0.565071
3.67209	-2.6405
1.64479	-3.22694
-1.98879	-4.33763
4.76851	-0.233621
3.58649	4.14184
-1.05095e-19	-9.13582e-17
-3.77315	2.72531
2.88123	3.73094
1.82865	3.97927
4.64145e-15	7.96781e-16
4.51849	-0.609721
2.55024	-0.372466
-1.75011	2.59952
-1.54466	3.98676
-2.68404	-0.966531
-1.20738	-2.98248
-1.98682	-1.15242
5.96063	0.507392
-0.154508	-1.67718
3.36689	-0.315049

## Sheet: PCA_HID9
-0.310093	0.791999
-0.802603	0.52645
-0.19584	0.897434
0.844169	0.159698
0.766527	-0.269782
0.666352	0.496405
0.961097	0.15232
0.7358	0.159098
0.953959	0.227438
0.993179	-0.0593918
0.991109	-0.0774609
-0.225195	-0.306285
-0.718696	-0.652096
0.769291	0.559413
0.163519	-0.296196
-0.723646	0.474218
-0.699634	-0.679148
-0.00703953	0.887182
-0.374697	0.843669
-0.878831	0.231612
0.931341	-0.0644243
0.854668	-0.263508

## Sheet: PCA_HID10
-2.28323	3.24558
-1.55738	2.28529
-2.67885	-2.80161
-2.97586	-2.32367
5.34213	-1.48541
4.1532	1.07982

## Sheet: PCA_HID11
-1.33435	4.99162
-3.45364	3.31798
-0.84271	5.65614
3.6325	1.00651
3.29841	-1.70032
2.86735	3.12862
4.13565	0.960005
3.16618	1.00273
4.10494	1.43345
4.2737	-0.374321
4.26479	-0.488202
-0.969025	-1.93038
-3.09258	-4.10988
3.3103	3.52574
0.703632	-1.8668
-3.11389	2.98879
-3.01056	-4.28037
-0.0302914	5.59152
-1.61234	5.31728
-3.78166	1.45975
4.00761	-0.406039
3.67768	-1.66078
-2.28323	3.24558
-1.55738	2.28529
-2.67885	-2.80161
-2.97586	-2.32367
5.34213	-1.48541
4.1532	1.07982

[truncated: 21 more sheets: PCA_HID12, PCA_HID13, PCA_HID14, PCA_HID15, PCA_HID16, PCA_HID17, PCA1_HID, PCA1_HID1, PCA1_HID2, PCA2_HID, PCA2_HID1, PCA2_HID2, PCA1_HID3, PCA1_HID4, PCA1_HID5, AHC_HID, AHC_HID1, PCA1_HID6, PCA_HID, PCA_HID1 …]
